# Supplementary material for: Multi-Channel Bioimpedance System for Detecting Vascular Tone in Human Limbs: An Approach
Source: Sensors (Basel). 2021 Dec 26;22(1):138. doi: 10.3390/s22010138 (PMC8747465; doi:10.3390/s22010138)
Supplement: Supplementary file 1 [file sensors-22-00138-s001.zip]

Archive with 1 entries (1 files):
- sensors-1471003-supplementary.v4.mp4
